# Supplementary material for: Intricate trophic links between threatened vertebrates confined to a small island in the Atlantic Ocean
Source: Ecol Evol. 2019 Apr 1;9(8):4994–5002. doi: 10.1002/ece3.5105 (PMC6476777; doi:10.1002/ece3.5105)
Supplement: Supplementary file 1 [file ECE3-9-4994-s001.xlsx]

## Sheet: Sheet2
			Sample ID	1	2	3	4	5	6	7	8	9	10	11	12	13	14	15	16	17	18	19	20	21	22	23	24	25	26	27	28	29	30	31	32	33	34	35	36	37	38	39	40	41				95% Confidence Interval
			Month	6	6	6	6	6	7	7	7	7	7	7	7	7	7	7	7	8	9	10	10	10	10	10	10	10	11	11	11	11	11	11	11	11	11	11	11	11	11	11	11	12		Occurrences	Occurrence Frequency
			Region (C=Coastal, I=Inland)	C	I	I	I	C	I	I	C	C	C	I	I	C	I	I	I	I	C	C	I	I	C	C	C	C	C	C	C	C	C	C	C	C	C	I	I	I	C	C	C	I				lower	upper
	Aves
		Passeriformes
			Alauda razae			·	·		·		·				·	·				·	·	·	·																		·					11	0.268293	0.14	0.43
			Passer iagoensis						·		·											·									·									·						5	0.121951	0.04	0.26
		Procellariiformes
			Bulweria bulwerii				·		·				·				·	·		·																										6	0.146341	0.05	0.29
			Calonectris edwardsii									·							·					·				·																		4	0.097561	0.03	0.23
		Pelecaniformes
			Pelecaniformes																·																											1	0.0243902	0	0.13
		Phaethontiformes
			Phaethon aethereus																	·																										1	0.0243902	0	0.13
	Reptilia
		Scincidae
			Chioninia stangeri																									·																		1	0.0243902	0	0.13
	Actinopterygii
		Perciformes
			Caranx sp.										·																																	1	0.0243902	0	0.13
		Beloniformes
			Exocoetus volitans																·																											1	0.0243902	0	0.13
			Tylosurus sp.																																								·			1	0.0243902	0	0.13
		Carangiformes
			Trachinotus ovatus																																			·								1	0.0243902	0	0.13
			Total	0	0	1	2	0	3	0	2	1	2	0	1	1	1	1	3	3	1	2	1	1	0	0	0	2	0	0	1	0	0	0	0	0	0	1	0	1	1	0	1	0		0.804878	Average number of items
